# Supplementary material for: KCTD15 Is Overexpressed in her2+ Positive Breast Cancer Patients and Its Silencing Attenuates Proliferation in SKBR3 CELL LINE
Source: Diagnostics (Basel). 2022 Feb 25;12(3):591. doi: 10.3390/diagnostics12030591 (PMC8947324; doi:10.3390/diagnostics12030591)
Supplement: Supplementary file 1 [file diagnostics-12-00591-s001.zip]

Archive with 1 entries (1 files):
- diagnostics-1577425-supplementary.pdf
